# Supplementary material for: 7Be Recovery from Seawater by Sorbents of Various Types
Source: Materials (Basel). 2023 May 31;16(11):4088. doi: 10.3390/ma16114088 (PMC10254913; doi:10.3390/ma16114088)
Supplement: Supplementary file 1 [file materials-16-04088-s001.zip]

Archive with 1 entries (1 files):
- materials-2376295-supplementary.pdf
